# Supplementary material for: Identifying Gastric Cancer Related Genes Using the Shortest Path Algorithm and Protein-Protein Interaction Network
Source: Biomed Res Int. 2014 Mar 5;2014:371397. doi: 10.1155/2014/371397 (PMC3963223; doi:10.1155/2014/371397)
Supplement: Supplementary file 4 [file 371397.f4.xlsx]

## Sheet: Sheet1
Supplementary Material IV. KEGG enrichment results of 144 genes
Category	Term	Count	Percentage	P-value	Genes	List Total	Pop Hits	Pop Total	Fold Enrichment	Bonferroni	Benjamini	FDR
KEGG_PATHWAY	hsa04110:Cell cycle	10	6.94444	0.000228969	CCND1, MAD2L1, PCNA, PRKDC, CDC20, MCM2, CHEK2, CCNA1, CCNA2, MYC	87	125	5085	4.67586	0.020623	0.020623	0.249338
KEGG_PATHWAY	hsa05221:Acute myeloid leukemia	7	4.86111	0.000392957	CCND1, EIF4EBP1, STAT5A, RUNX1T1, CCNA1, RUNX1, MYC	87	58	5085	7.0541	0.0351341	0.0177241	0.427566
KEGG_PATHWAY	hsa03040:Spliceosome	7	4.86111	0.0192148	EIF4A3, RBM8A, U2AF2, PRPF8, MAGOH, HNRNPA1, TXNL4A	87	126	5085	3.24713	0.828911	0.444853	19.0645
KEGG_PATHWAY	hsa03450:Non-homologous end-joining	3	2.08333	0.0195401	XRCC6, PRKDC, FEN1	87	13	5085	13.4881	0.833997	0.361694	19.3566
KEGG_PATHWAY	hsa03410:Base excision repair	4	2.77778	0.0207049	PCNA, XRCC1, APEX1, FEN1	87	35	5085	6.6798	0.851018	0.316676	20.395
KEGG_PATHWAY	hsa05200:Pathways in cancer	11	7.63889	0.0486901	FZD8, FOS, CCND1, HSP90AA1, STAT5A, RUNX1T1, NFKB2, CCNA1, RUNX1, FGF1, MYC	87	328	5085	1.96016	0.989351	0.530952	41.9679
KEGG_PATHWAY	hsa04120:Ubiquitin mediated proteolysis	6	4.16667	0.0813117	NEDD4, SOCS3, UBE2L6, CDC20, NEDD4L, UBE2D1	87	137	5085	2.55978	0.999555	0.667963	60.33
KEGG_PATHWAY	hsa04621:NOD-like receptor signaling pathway	4	2.77778	0.0867323	CXCL1, CASP5, HSP90AA1, NLRP1	87	62	5085	3.77086	0.99974	0.64371	62.8085
